# Supplementary material for: Obesogenic and diabetic effects of CD44 in mice are sexually dimorphic and dependent on genetic background
Source: Biol Sex Differ. 2022 Apr 11;13:14. doi: 10.1186/s13293-022-00426-2 (PMC8996418; doi:10.1186/s13293-022-00426-2)
Supplement: Supplementary file 1 — Additional file 1: Table S1. Primer sequences for quantitative PCR. Table S2. Strain-, genotype-, and strain by genotype effects in traits in each sex. Table S3. Strain-, genotype-, and strain by genotype effects in eWAT mRNA expression in each sex. Table S4. Strain-, genotype-, and strain by genotype effects in hepatic mRNA expression in each sex. [file 13293_2022_426_MOESM1_ESM.xlsx]

## Sheet: Table S1
	Table S1. Primer sequences for quantitative PCR.
	Gene	Forward primer	Reverse primer
	CD44	GCATCGCGGTCAATAGTAGG	CACCGTTGATCACCAGCTT
	TNF-α	TCTTCTCATTCCTGCTTGTGG	GGTCTGGGCCATAGAACTGA
	IL-6	GCTACCAAACTGGATATAATCAGGA	CCAGGTAGCTATGGTACTCCAGAA
	F4/80	CTTTGGCTATGGGCTTCCAGTC	GCAAGGAGGACAGAGTTTATCGTG
	CCL2	CATCCACGTGTTGGCTCA	GATCATCTTGCTGGTGAATGAGT
	CD11b	AGCCCAAGATCACATG	TGCAGAAGCATAACCC
	CD68	CTTCCCACAGGCAGCACAG	AATGATGAGAGGCAGCAAGAGG
	CSF1	CAGCTGCTTCACCAAGGACT	TCATGGAAAGTTCGGACACA
	SREBP1	GCAGCCACCATCTAGCCTG	CAGCAGTGAGTCTGCCTTGAT
	SCD1	TTCTTGCGATACACTCTGGTGC	CGGGATTGAATGTTCTTGTCGT
	ACC1	ATGGGCGGAATGGTCTCTTTC	TGGGGACCTTGTCTTCATCAT
	ACC2	CGCTCACCAACAGTAAGGTGG	GCTTGGCAGGGAGTTCCTC
	ACOX	TAACTTCCTCACTCGAAGCCA	AGTTCCATGACCCATCTCTGTC
	ACAD	AGGGTTTAGTTTTGAGTTGACGG	CCCCGCTTTTGTCATATTCCG
	CPT1A	CTCCGCCTGAGCCATGAAG	CACCAGTGATGATGCCATTCT
	PEPCK	CTGCATAACGGTCTGGACTTC	CAGCAACTGCCCGTACTCC
	G6P	CGACTCGCTATCTCCAAGTGA	GTTGAACCAGTCTCCGACCA
	FBP	CACCGCGATCAAAGCCATCT	CCAGTCACATTGGTTGAGCCA
	PPARGC1A	TATGGAGTGACATAGAGTGTGCT	CCACTTCAATCCACCCAGAAAG
	FAS	GGAGGTGGTGATAGCCGGTAT	TGGGTAATCCATAGAGCCCAG

## Sheet: Table S2
Table S2. Strain-, genotype-, and strain by genotype effects in traits in each sex.
Category	Trait	Unit	Sex	p-value for two-way ANOVA
				Strain effecta	Genotype effectb	Strain:Genotype effect
Body composition	Body weight	grams	Male	3.15375e-10	0.00491398	NS
			Female	NS	0.00254	NS
	Body weight changes	grams	Male	2.7316e-12	0.00203965	NS
			Female	NS	0.000318644	NS
	% Lean mass	%	Male	1.77614e-07	0.000188559	NS
			Female	NS	NS	NS
	Lean changes	% Body weight	Male	1.57698e-11	0.000177886	NS
			Female	NS	0.0115888	NS
	Lean mass	grams	Male	0.000107	NS	NS
			Female	NS	0.000292	0.0209
	% Fat mass	%	Male	4.36449e-09	0.000349791	NS
			Female	NS	NS	NS
	Fat changes	% Body weight	Male	8.29087e-13	0.000284237	NS
			Female	NS	0.0213282	NS
	Fat mass	grams	Male	2.1e-11	3.1e-06	0.016
			Female	NS	NS	NS
	Gonadal fat pad weight	grams	Male	8.23256e-13	3.80278e-08	0.00344144
			Female	NS	NS	NS
	Subcutaneous fat pad weight	grams	Male	1.2707e-09	0.00155599	NS
			Female	NS	NS	NS
Lipid panels	Plasma total cholesterol	mg/dL	Male	2.36997e-08	NS	NS
			Female	7.3e-12	NS	NS
	Plasma triglyceride	mg/dL	Male	2.44908e-15	NS	NS
			Female	8.6e-10	NS	NS
	Liver triglyceride	mg/g wet tissue	Male	2.2e-06	0.000105	0.002333
			Female	9.2e-05	NS	NS
Glucose metabolism	Plasma glucose	mg/dL	Male	NS	NS	NS
			Female	NS	NS	NS
	Plasma insulin	ng/mL	Male	1.96641e-07	NS	NS
			Female	0.00403	NS	NS
	HOMA-IR	NA	Male	2.79285e-07	NS	NS
			Female	0.00584108	NS	NS
	GTT	AUC	Male	2.59355e-10	0.0054291	NS
			Female	1.89169e-10	NS	NS
Food intake		grams	Male	6.4735e-08	NS	NS
			Female	5.71198e-09	NS	NS
Water intake		grams	Male	5.43188e-05	NS	NS
			Female	9.0119e-05	NS	NS
aStrain: B6 or C3H
bGenotype: WT or CD44-/-

## Sheet: Table S3
Table S3. Strain-, genotype-, and strain by genotype effects in eWAT mRNA expression in each sex.
Gene	Sex	p-value for two-way ANOVA
		Strain effecta	Genotype effectb	Strain:Genotype effect
CD44	Male	NS	5.1388e-15	NS
	Female	2.40301e-09	3.97174e-23	1.90197e-09
CCL2	Male	NS	NS	NS
	Female	0.0141662	NS	NS
CD11b	Male	NS	NS	NS
	Female	5.78773e-06	NS	NS
CSF1	Male	4.27653e-08	NS	NS
	Female	1.13047e-13	NS	NS
CD68	Male	0.00485436	NS	NS
	Female	NS	NS	NS
IL-6	Male	1.3355e-05	NS	NS
	Female	NS	NS	NS
TNFa	Male	NS	0.0447133	NS
	Female	NS	NS	NS
SPP1	Male	0.0265074	NS	NS
	Female	0.0433504	NS	NS
F4/80	Male	NS	0.0113981	NS
	Female	3.35534e-12	NS	NS
aStrain: B6 or C3H
bGenotype: WT or CD44-/-

## Sheet: Table S4
Table S4. Strain-, genotype-, and strain by genotype effects in hepatic mRNA expression in each sex.
Gene	Sex	p-value for two-way ANOVA
		Strain effecta	Genotype effectb	Strain:Genotype effect
CD44	Male	2.66171e-16	3.1066e-17	1.09886e-15
	Female	6.44807e-09	7.64487e-09	4.54624e-10
ACAD	Male	0.000287582	0.0405321	NS
	Female	0.000321982	0.0460364	NS
ACC1	Male	NS	NS	NS
	Female	0.0239102	NS	NS
ACC2	Male	5.09338e-08	NS	NS
	Female	NS	NS	NS
ACOX	Male	1.01729e-15	NS	NS
	Female	8.99358e-17	NS	NS
CCL2	Male	3.31839e-09	0.000255634	NS
	Female	5.7463e-07	0.00313032	0.000531107
CPT1A	Male	0.000491762	NS	0.00739536
	Female	0.00112277	NS	0.0254317
FAS	Male	NS	NS	NS
	Female	NS	NS	NS
FBP1	Male	4.48185e-23	NS	NS
	Female	9.7396e-25	NS	NS
G6P	Male	3.50993e-13	NS	NS
	Female	9.49713e-07	NS	NS
IL-6	Male	NS	0.0105874	NS
	Female	0.00408023	NS	NS
PEPCK	Male	1.46853e-05	NS	NS
	Female	1.39309e-12	NS	NS
PPARGC1A	Male	2.75181e-08	0.0268062	NS
	Female	0.000146218	0.00179322	0.0356426
SCD1	Male	1.51961e-08	NS	NS
	Female	6.87549e-10	NS	NS
SREBP1	Male	0.000936841	NS	NS
	Female	NS	0.0453166	NS
TNFa	Male	3.70105e-05	0.00794691	NS
	Female	NS	NS	0.00453606
aStrain: B6 or C3H
bGenotype: WT or CD44-/-
